# Supplementary material for: Predicting complex phenotypes using multi-omics data in maize
Source: Plant Cell. 2026 Jun 15;38(6):koag185. doi: 10.1093/plcell/koag185 (PMC13318160; doi:10.1093/plcell/koag185)
Supplement: koag185_Supplementary_Data [file koag185_supplementary_data.zip]

Archive with 2 entries (2 files):
- MS_6-8-26_Supplemental.pdf
- Supplemental_Table_2.xls
