# Supplementary material for: Predicting complex phenotypes using multi-omics data in maize
Source: Plant Cell. 2026 Jun 15;38(6):koag185. doi: 10.1093/plcell/koag185 (PMC13318160; doi:10.1093/plcell/koag185)
Supplement: koag185_Supplementary_Data [file koag185_supplementary_data.zip › Supplemental_Table_2.xls]

## Sheet: SupplementalDataFileS3_Phenotyp
TraitID	SourcePaper	TraitNameInOriginalSource	PhenotypeGroup	PopulationScored	Institution	FieldExperimentLocations	FieldExperimentYears	EstimatedHeritability (SNP based narrow sense)	Comments
LastJuvenileLeaf_A	Hirsch et al. 2014	Last leaf with epicuticular wax/Last Juvenile Leaf	Vegetative	WiDiv	MichiganState	Arlington_WI	2011	0.33
Anthesis_A	Hirsch et al. 2014	Growing Degree Days to Pollen Shed	FloweringTime	WiDiv	MichiganState	Arlington_WI	2011	1
Silking_A	Hirsch et al. 2014	Growing Degree Days to Silk	FloweringTime	WiDiv	MichiganState	Arlington_WI	2011	1
SMV7DAI_B	Gustafson et al. 2018	Percent Incidence of SCMV Symptoms_7 DAI	Disease	WiDiv	WisconsinMadison	Arlington_WI	2014; 2015; 2016	0.91
TasselLength1_C	Gage et al. 2018	Tassel length	Inflorescence	WiDiv	WisconsinMadison	Arlington_WI; WestMadison_WI	2013; 2014; 2015	0.65
SpikeLength1_C	Gage et al. 2018	Spike Length	Inflorescence	WiDiv	WisconsinMadison	Arlington_WI; WestMadison_WI	2013; 2014; 2015	0.7
BranchNumber1_C	Gage et al. 2018	Branch Number	Inflorescence	WiDiv	WisconsinMadison	Arlington_WI; WestMadison_WI	2013; 2014; 2015	0.88
TasselWeight1_C	Gage et al. 2018	Tassel Weight	Inflorescence	WiDiv	WisconsinMadison	Arlington_WI; WestMadison_WI	2013; 2014; 2015	0.73
BranchZoneLength_C	Gage et al. 2018	Branch Zone Length (TL -SL)	Inflorescence	WiDiv	WisconsinMadison	Arlington_WI; WestMadison_WI	2013; 2014; 2015	0.74
BranchDensity_C	Gage et al. 2018	Branch Density (BN/BZ)	Inflorescence	WiDiv	WisconsinMadison	Arlington_WI; WestMadison_WI	2013; 2014; 2015	0.75
Tassellength2_C	Gage et al. 2018	Tassel length	Inflorescence	WiDiv	WisconsinMadison	Arlington_WI; WestMadison_WI	2013; 2014; 2015	0.49
SpikeLength2_C	Gage et al. 2018	Spike Length	Inflorescence	WiDiv	WisconsinMadison	Arlington_WI; WestMadison_WI	2013; 2014; 2015	0.5
BranchNumber2_C	Gage et al. 2018	Branch Number	Inflorescence	WiDiv	WisconsinMadison	Arlington_WI; WestMadison_WI	2013; 2014; 2015	0.77
TasselWeight2_C	Gage et al. 2018	Tassel Weight	Inflorescence	WiDiv	WisconsinMadison	Arlington_WI; WestMadison_WI	2013; 2014; 2015	0.79
Compactness_C	Gage et al. 2018	Compactness (TA/Area of Tassels convex hull)	Inflorescence	WiDiv	WisconsinMadison	Arlington_WI; WestMadison_WI	2013; 2014; 2015	0.34
PerimeterLength_C	Gage et al. 2018	Perimeter Length (length of the tasselís outline)	Inflorescence	WiDiv	WisconsinMadison	Arlington_WI; WestMadison_WI	2013; 2014; 2015	0.41
SkeletonLength_C	Gage et al. 2018	Skeleton Length (overall linear length of the tassel including the main spike and all branches)	Inflorescence	WiDiv	WisconsinMadison	Arlington_WI; WestMadison_WI	2013; 2014; 2015	679
StalkDiameter_D	Mazaheri et al. 2019	Stalk diameter	Vegetative	WiDiv	WisconsinMadison	Arlington_WI	2008; 2009; 2010; 2013; 2014; 2015	0.67
PlantHeight_D	Mazaheri et al. 2019	Plant height	Vegetative	WiDiv	WisconsinMadison	Arlington_WI	2008; 2009; 2010; 2013; 2014; 2015	0.72
VascularBundleDensity_D	Mazaheri et al. 2019	Vascular bundle density	Cellular/Biochemical	WiDiv	WisconsinMadison	Arlington_WI	2008; 2009; 2010; 2013; 2014; 2015	0.6
BulliformColNumber2_E	Qiao et al. 2019	bc_col_num_az	Cellular/Biochemical	WiDiv	Cornell	Maricopa_AZ	2017	0.3
BulliformColWidth2_E	Qiao et al. 2019	ave_bc_width_az	Cellular/Biochemical	WiDiv	Cornell	Maricopa_AZ	2017	0.39
BulliformColNumber3_E	Qiao et al. 2019	bc_col_num_sd	Cellular/Biochemical	WiDiv	Cornell	San Diego_CA	2017	0.29
BulliformColWidth3_E	Qiao et al. 2019	ave_bc_width_sd	Cellular/Biochemical	WiDiv	Cornell	San Diego_CA	2017	0.34
PlantHeight_G	Azodi et al. 2020	Height	Vegetative	WiDiv	MichiganState	Arlington_WI; WestMadison_WI	2008; 2009	0.65	The data is reported to have been generated in (Hansey et al., 2011)
Anthesis_G	Azodi et al. 2020	Flowering Time	FloweringTime	WiDiv	MichiganState	Arlington_WI; WestMadison_WI	2008; 2009	0.95	The data is reported to have been generated in (Hansey et al., 2011)
BiomassYield_G	Azodi et al. 2020	BiomassYield	Vegetative	WiDiv	MichiganState	Arlington_WI; WestMadison_WI	2008; 2009	0.67	The data is reported to have been generated in (Hansey et al., 2011)
Anthesis4_H	Lin et al. 2020	Maricopa (MA) 2016	FloweringTime	WiDiv	Cornell	Maricopa_AZ	2016	0.36
Anthesis5_H	Lin et al. 2020	San Diego (SD) 2016	FloweringTime	WiDiv	Cornell	San Diego_CA	2016	0.7
Anthesis6_H	Lin et al. 2020	Maricopa (MA) 2017	FloweringTime	WiDiv	Cornell	Maricopa_AZ	2017	0.84
Anthesis7_H	Lin et al. 2020	San Diego (SD) 2017	FloweringTime	WiDiv	Cornell	San Diego_CA	2017	0.76
RootAngle_I	Schneider et al. 2021	Root Angle	Root	WiDiv	PennState	Limpopo_SouthAfrica	2010; 2011; 2012; 2013	0.47
SouthernRustSeverityScore_J	Mural et al. 2022	Southern Rust	Disease	WiDiv	UNL	Lincoln_NE	2020	0.52
PlantHeight_J	Mural et al. 2022	Plantg Height(cm)	Vegetative	WiDiv	UNL	Lincoln_NE	2020	0.79
ExtantLeafNumber1_J	Mural et al. 2022	ExtantLeafNumber1	Vegetative	WiDiv	UNL	Lincoln_NE	2020	0.81
ExtantLeafNumber2_J	Mural et al. 2022	ExtantLeafNumber2	Vegetative	WiDiv	UNL	Lincoln_NE	2020	0.62
LeafWidth_J	Mural et al. 2022	Leaf Width(cm)	Vegetative	WiDiv	UNL	Lincoln_NE	2020	0.68
LeafLength_J	Mural et al. 2022	Leaf Length(cm)	Vegetative	WiDiv	UNL	Lincoln_NE	2020	0.87
LeafAreaIndex_J	Mural et al. 2022	Leaf Area Index	Vegetative	WiDiv	UNL	Lincoln_NE	2020	0.46
Silking_J	Mural et al. 2022	Silking	FloweringTime	WiDiv	UNL	Lincoln_NE	2020	0.98
Anthesis_J	Mural et al. 2022	Anthesis	FloweringTime	WiDiv	UNL	Lincoln_NE	2020	0.96
BranchZoneLength_J	Mural et al. 2022	Branch Zone Mean(cm)	Inflorescence	WiDiv	UNL	Lincoln_NE	2020	0.64
EarLength_J	Mural et al. 2022	Ear Length(cm)	Inflorescence	WiDiv	UNL	Lincoln_NE	2020	0.47
EarWidth_J	Mural et al. 2022	Ear Width(cm)	Inflorescence	WiDiv	UNL	Lincoln_NE	2020	0.58
EarFilledLength_J	Mural et al. 2022	Ear Fill(cm)	Inflorescence	WiDiv	UNL	Lincoln_NE	2020	0.55
KernelRowNumber_J	Mural et al. 2022	Number of Kernal rows per ear	Inflorescence	WiDiv	UNL	Lincoln_NE	2020	0.73
KernelsPerRow_J	Mural et al. 2022	Number of Kernels per Row	Inflorescence	WiDiv	UNL	Lincoln_NE	2020	0.44
GrainPercentMoisture_J	Mural et al. 2022	Percent Moisture	Agronomic	WiDiv	UNL	Lincoln_NE	2020	0.13
TotalGrainMassGrams_J	Mural et al. 2022	Total Grain Mass Grams	Agronomic	WiDiv	UNL	Lincoln_NE	2020	0.56
BushelAcreEquivalent_J	Mural et al. 2022	Bushel per Acre Equivalent	Agronomic	WiDiv	UNL	Lincoln_NE	2020	0.56
CobWeightGrams_J	Mural et al. 2022	Cob Weight Moist Adjusted (grams)	Agronomic	WiDiv	UNL	Lincoln_NE	2020	0.5
HundredKernelMassGrams_J	Mural et al. 2022	100 Kernel Weight Moist Adjusted (grams)	Agronomic	WiDiv	UNL	Lincoln_NE	2020	0.39
LeafAngle_J	Mural et al. 2022	LeafAngle	Vegetative	WiDiv	UNL	Lincoln_NE	2020	0.56
Moisture_K	Renk et al. 2021	Moisture	SeedComposition	WiDiv	Minnesota	Unknown	2016; 2017	0.41
Protein_K	Renk et al. 2021	Protein	SeedComposition	WiDiv	Minnesota	Unknown	2016; 2017	0.58
Fat_K	Renk et al. 2021	Fat	SeedComposition	WiDiv	Minnesota	Unknown	2016; 2017	0.6
Fiber_K	Renk et al. 2021	Fiber	SeedComposition	WiDiv	Minnesota	Unknown	2016; 2017	0.58
Starch_K	Renk et al. 2021	Starch	SeedComposition	WiDiv	Minnesota	Unknown	2016; 2017	0.53
AnkomCrudeFiber_K	Renk et al. 2021	CrudeFiber	SeedComposition	WiDiv	Minnesota	Unknown	2016; 2017	0.62
CrudeAsh_K	Renk et al. 2021	CrudeAsh	SeedComposition	WiDiv	Minnesota	Unknown	2016; 2017	0.58
CrudeFat_K	Renk et al. 2021	CrudeFat	SeedComposition	WiDiv	Minnesota	Unknown	2016; 2017	0.38
CrudeFiber_K	Renk et al. 2021	CrudeFiber	SeedComposition	WiDiv	Minnesota	Unknown	2016; 2017	0.66
Ncombustion_K	Renk et al. 2021	Ncombustion	SeedComposition	WiDiv	Minnesota	Unknown	2016; 2017	0.58
Nkjeltec_K	Renk et al. 2021	Nkjeltec	SeedComposition	WiDiv	Minnesota	Unknown	2016; 2017	0.57
TotSugar_K	Renk et al. 2021	TotSugar	SeedComposition	WiDiv	Minnesota	Unknown	2016; 2017	0.25
SilkingGDD_L	Peiffer et al. 2014	Growing Degree Days for Silking	FloweringTime	Ames	Cornell	Multiple_Fields	2010	0.49
AnthesisGDD_L	Peiffer et al. 2014	Growing Degree Days for Anthesis	FloweringTime	Ames	Cornell	Multiple_Fields	2010	0.46
ASIGDD_L	Peiffer et al. 2014	Growing Degree Days for Anthesis Silking Interval	FloweringTime	Ames	Cornell	Multiple_Fields	2010	0.5
Silking_L	Peiffer et al. 2014	Silking	FloweringTime	Ames	Cornell	Multiple_Fields	2010	0.92
Anthesis1_L	Peiffer et al. 2014	Anthesis	FloweringTime	Ames	Cornell	Multiple_Fields	2010	0.62
ASI_L	Peiffer et al. 2014	Anthesis Silking Interval	FloweringTime	Ames	Cornell	Multiple_Fields	2010	0.61
PlantHeight_L	Peiffer et al. 2014	PlantHeight	Vegetative	Ames	Cornell	Multiple_Fields	2010	0.69
EarHeight_L	Peiffer et al. 2014	EarHeight	Vegetative	Ames	Cornell	Multiple_Fields	2010	0.73
PH-EH_L	Peiffer et al. 2014	PH-EH	Vegetative	Ames	Cornell	Multiple_Fields	2010	0.46
PHdivDTR_L	Peiffer et al. 2014	PHdivDTR	Vegetative	Ames	Cornell	Multiple_Fields	2010	0.55
EarDiameter1_M	Leiboff et al. 2015	mean_dia_ear (mm)	Inflorescence	SAM	Cornell	Ithaca_NY	2014	0.47
EarDiameterAbove_M	Leiboff et al. 2015	mean_dia_above (mm)	Inflorescence	SAM	Cornell	Ithaca_NY	2014	0.41
EarDiameterBelow_M	Leiboff et al. 2015	mean_dia_below (mm)	Inflorescence	SAM	Cornell	Ithaca_NY	2014	0.44
Nodes_M	Leiboff et al. 2015	mean_nodes	Vegetative	SAM	Cornell	Ithaca_NY	2014	0.74
PlantHeight_M	Leiboff et al. 2015	PlantH (cm)	Vegetative	SAM	Cornell	Ithaca_NY	2014	0.53
EarHeight_M	Leiboff et al. 2015	EarH (cm)	Vegetative	SAM	Cornell	Ithaca_NY	2014	0.69
SAMheight_M	Leiboff et al. 2015	SAM_H (um)	Cellular/Biochemical	SAM	Cornell	Ithaca_NY	2014	0.56
SAMRadius_M	Leiboff et al. 2015	SAM_R (um)	Cellular/Biochemical	SAM	Cornell	Ithaca_NY	2014	0.58
StalkDiamThick_N	Lin et al. 2017	StalkDiamThick	Vegetative	SAM	IowaState	Ames_IA	2014	0.53
StalkDiamThin_N	Lin et al. 2017	StalkDiamThin	Vegetative	SAM	IowaState	Ames_IA	2014	0.59
BraceRoot_N	Lin et al. 2017	BraceRoot	Root	SAM	IowaState	Ames_IA	2014	0.75
StalkArea_N	Lin et al. 2017	StalkArea	Vegetative	SAM	IowaState	Ames_IA	2014	0.59
peri_N	Lin et al. 2017	peri	Vegetative	SAM	IowaState	Ames_IA	2014	0.56
avgEH_N	Lin et al. 2017	avgEH	Vegetative	SAM	IowaState	Ames_IA	2014	0.49
PlantHeight_N	Lin et al. 2017	PlantHeight	Vegetative	SAM	IowaState	Ames_IA	2014	0.54
SAMHeight/Radius_N	Lin et al. 2017	SAMHeight/Radius	Cellular/Biochemical	SAM	IowaState	Ames_IA	2014	0.36
SAMLog2vol_N	Lin et al. 2017	SAMLog2vol	Cellular/Biochemical	SAM	IowaState	Ames_IA	2014	0.53
SAMarcLength_N	Lin et al. 2017	SAMarcLength	Cellular/Biochemical	SAM	IowaState	Ames_IA	2014	0.53
RootArea1_O	Zheng et al. 2019	Larger - Root Area	Root	SAM	IowaState	Ames_IA	2017	0.5
RootArea2_O	Zheng et al. 2019	Smaller - Root Area	Root	SAM	IowaState	Ames_IA	2017	0.52
RootArea3_O	Zheng et al. 2019	Larger - Convex Hull Area	Root	SAM	IowaState	Ames_IA	2017	0.48
RootArea4_O	Zheng et al. 2019	Smaller - Convex Hull Area	Root	SAM	IowaState	Ames_IA	2017	0.49
RootWidth1_O	Zheng et al. 2019	Larger - Maximum Width	Root	SAM	IowaState	Ames_IA	2017	0.44
RootWidth2_O	Zheng et al. 2019	Smaller - Maximum Width	Root	SAM	IowaState	Ames_IA	2017	0.39
RootWidth3_O	Zheng et al. 2019	Larger - Median Width	Root	SAM	IowaState	Ames_IA	2017	0.46
RootWidth4_O	Zheng et al. 2019	Smaller - Median Width	Root	SAM	IowaState	Ames_IA	2017	0.44
RootAngle1_O	Zheng et al. 2019	Larger - Width Profile Angle	Root	SAM	IowaState	Ames_IA	2017	0.55
RootAngle2_O	Zheng et al. 2019	Smaller - Width Profile Angle	Root	SAM	IowaState	Ames_IA	2017	0.62
RootDepth1_O	Zheng et al. 2019	Larger - Adjusted Depth	Root	SAM	IowaState	Ames_IA	2017	0.52
RootDepth2_O	Zheng et al. 2019	Smaller - Adjusted Depth	Root	SAM	IowaState	Ames_IA	2017	0.52
EarLength_O	Zheng et al. 2019	Ear Length	Inflorescence	SAM	IowaState	Ames_IA	2017	0.51
TasselLengthGT_P	Zhou et al. 2021	TasselLength_GT	Inflorescence	SAM	IowaState	Ames_IA	2017	0.39
CentralSpikeLengthGT_P	Zhou et al. 2021	CentralSpikeLength_GT	Inflorescence	SAM	IowaState	Ames_IA	2017	0.5
LowestBranchLengthGT_P	Zhou et al. 2021	LowestBranchLength_GT	Inflorescence	SAM	IowaState	Ames_IA	2017	0.16
TasselLengthAuto_P	Zhou et al. 2021	TasselLength_Auto	Inflorescence	SAM	IowaState	Ames_IA	2017	0.24
CentralSpikeLengthAuto_P	Zhou et al. 2021	CentralSpikeLength_Auto	Inflorescence	SAM	IowaState	Ames_IA	2017	0.28
BranchZoneLengthAuto_P	Zhou et al. 2021	BranchZoneLength_Auto	Inflorescence	SAM	IowaState	Ames_IA	2017	0.43
LowestBranchLengthAuto_P	Zhou et al. 2021	LowestBranchLength_Auto	Inflorescence	SAM	IowaState	Ames_IA	2017	0.12
CentralSpikeLengthError_P	Zhou et al. 2021	CentralSpikeLength_Error	Inflorescence	SAM	IowaState	Ames_IA	2017	0.41
LowestBranchLengthError_P	Zhou et al. 2021	LowestBranchLength_Error	Inflorescence	SAM	IowaState	Ames_IA	2017	0.33
EarHeightAvg	Unpublished, MSU		Other	WiDiv	MichiganState	East Lansing, Michigan	2021	N/A
EarLeafNumberAvg	Unpublished, MSU		Other	WiDiv	MichiganState	East Lansing, Michigan	2021	N/A
ExpLeaves1Avg	Unpublished, MSU		Other	WiDiv	MichiganState	East Lansing, Michigan	2021	N/A
ExpLeaves2Avg	Unpublished, MSU		Other	WiDiv	MichiganState	East Lansing, Michigan	2021	N/A
ExpLeaves3Avg	Unpublished, MSU		Other	WiDiv	MichiganState	East Lansing, Michigan	2021	N/A
FlagHeightAvg	Unpublished, MSU		Other	WiDiv	MichiganState	East Lansing, Michigan	2021	N/A
TotalHeightAvg	Unpublished, MSU		Other	WiDiv	MichiganState	East Lansing, Michigan	2021	N/A
Weight.g	Unpublished, MSU		Other	WiDiv	MichiganState	East Lansing, Michigan	2021	N/A
TotalLeafNumberAvg	Unpublished, MSU		Other	WiDiv	MichiganState	East Lansing, Michigan	2021	N/A
LargestLeafLengthAvg	Unpublished, MSU		Other	WiDiv	MichiganState	East Lansing, Michigan	2021	N/A
AnthesisDAP	Unpublished, MSU		Other	WiDiv	MichiganState	East Lansing, Michigan	2021	N/A
SilkingDAP	Unpublished, MSU		Other	WiDiv	MichiganState	East Lansing, Michigan	2021	N/A
dry_g_per_ear	Unpublished, MSU		Other	WiDiv	MichiganState	East Lansing, Michigan	2021	N/A
TestWeight.lb.bu	Unpublished, MSU		Other	WiDiv	MichiganState	East Lansing, Michigan	2021	N/A
